# Supplementary material for: A novel immune-related lncRNA pair signature for prognostic prediction and immune response evaluation in gastric cancer: a bioinformatics and biological validation study
Source: Cancer Cell Int. 2022 Feb 10;22:69. doi: 10.1186/s12935-022-02493-2 (PMC8832759; doi:10.1186/s12935-022-02493-2)
Supplement: Supplementary file 2 — Additional file 2: Table S2. The results of the univariate Cox proportional hazards regression model. [file 12935_2022_2493_MOESM2_ESM.xlsx]

## Sheet: Sheet1
Table S2. The results of the univariate Cox proportional hazards regression model.
id	HR	HR.95L	HR.95H	pvalue
TMEM220-AS1|AP003071.4	0.61854	0.429361	0.891073	0.00990447
LINC01082|MECOM-AS1	1.84416	1.18937	2.85944	0.00623929
AL162231.2|AP000695.2	0.604829	0.425568	0.8596	0.00505519
AL691432.2|AC015912.3	1.61407	1.13144	2.30257	0.0082603
FGF14-AS2|AC124319.1	1.64856	1.13211	2.40061	0.00913207
AF001548.1|MIR222HG	1.80763	1.24862	2.61691	0.00171151
BARX1-DT|AL365181.2	1.73193	1.19268	2.515	0.00390494
CDKN2B-AS1|AL365181.2	1.65363	1.12995	2.42002	0.00963108
AC092718.3|VPS9D1-AS1	0.6087	0.41805	0.886297	0.00960841
AC092718.3|LBX2-AS1	0.525771	0.36953	0.748073	0.000352612
AC018521.6|AP000695.2	0.531631	0.372238	0.759276	0.000512076
TMPO-AS1|AP000695.2	0.537135	0.365277	0.78985	0.00158258
TMPO-AS1|MAP3K4-AS1	0.581049	0.409127	0.825214	0.00241899
AC010542.5|LINC01269	0.524657	0.358224	0.768416	0.000923007
AC100861.1|AC069281.2	0.616338	0.43389	0.875505	0.00688488
AC100861.1|AP000695.2	0.536316	0.367368	0.78296	0.00124914
LINC01232|AC015912.3	1.71917	1.20086	2.4612	0.0030784
MECOM-AS1|AP000695.2	0.536751	0.353759	0.814402	0.0034435
AC104695.2|AP003071.4	0.598324	0.410567	0.871945	0.00751488
AC104695.2|AP000695.2	0.525991	0.36166	0.764992	0.000774705
ZSCAN16-AS1|AL365181.3	1.62248	1.13659	2.3161	0.00769922
AL512274.1|AC069281.2	0.609383	0.428223	0.867184	0.0059299
AL512274.1|AP000695.2	0.520394	0.353175	0.766787	0.000957721
AL512274.1|AP005233.2	0.606419	0.427259	0.860706	0.00511772
AL512274.1|LINC01023	0.603742	0.423365	0.860968	0.00532549
SERTAD4-AS1|AC015912.3	1.60613	1.12758	2.28777	0.00865879
AC023090.1|AC009133.1	0.540578	0.345843	0.844965	0.00695103
AL365181.3|AC016065.1	0.600231	0.414854	0.868444	0.00676124
AL365181.3|AC133552.5	0.538969	0.375412	0.773784	0.000808325
AL365181.3|LINC01023	0.614482	0.429013	0.880133	0.00789609
LINC02362|AP003071.4	0.607928	0.427403	0.864701	0.00562884
MNX1-AS1|AP000695.2	0.569383	0.383689	0.844949	0.00516539
LINC02014|AP000695.2	0.556956	0.391637	0.792061	0.00112431
AP003071.4|AL133346.1	1.68119	1.15919	2.43825	0.00616747
AP003071.4|HOXB-AS4	1.65102	1.15577	2.35847	0.00585829
AP003071.4|AP005233.2	1.65105	1.14347	2.38393	0.00746617
AP003071.4|MIR222HG	1.72267	1.18762	2.49877	0.00415527
AP003071.4|LINC02195	1.64925	1.16074	2.34335	0.00524346
AC007996.1|AP000695.2	0.559764	0.383766	0.816476	0.00258917
AC127521.1|AP000695.2	0.556275	0.39005	0.793338	0.00120304
AC127521.1|AC005520.2	0.560476	0.381371	0.823696	0.00320548
AL133346.1|AP000695.2	0.615435	0.432448	0.875851	0.00701237
TYMSOS|AC133552.5	0.580295	0.407395	0.826575	0.00256783
TYMSOS|AL391422.4	0.627961	0.441673	0.892822	0.00955943
AP000695.2|AL024508.1	1.66412	1.14492	2.41877	0.00760191
AP000695.2|AC124319.1	1.71578	1.20167	2.44984	0.00296887
AP000695.2|AL139246.5	2.01089	1.36705	2.95795	0.000388369
AP000695.2|LINC01978	1.72102	1.20962	2.44863	0.00254667
AP000695.2|C6orf223	1.65467	1.15739	2.36561	0.00575398
AP000695.2|LINC00659	1.60385	1.12167	2.29332	0.00961765
AL139246.5|MAP3K4-AS1	0.627796	0.440987	0.893742	0.00978472
LINC01978|AL391422.4	0.554989	0.376665	0.817736	0.0029064
WASL-DT|AC015912.3	1.68153	1.18399	2.38816	0.00369014
WASL-DT|LINC01023	0.597772	0.420685	0.849402	0.00409753
