# Supplementary material for: A novel immune-related lncRNA pair signature for prognostic prediction and immune response evaluation in gastric cancer: a bioinformatics and biological validation study
Source: Cancer Cell Int. 2022 Feb 10;22:69. doi: 10.1186/s12935-022-02493-2 (PMC8832759; doi:10.1186/s12935-022-02493-2)
Supplement: Supplementary file 5 — Additional file 5: Table S3. The target genes of these lncRNAs in our IRLPs signature. [file 12935_2022_2493_MOESM5_ESM.xlsx]

## Sheet: Sheet1
Table S3. The target genes of these lncRNAs in our IRLPs signature.
exp_lnc	exp_gene	cor	pvalue	Regulation
AP003071.4	ACTA2	0.706729	3.77e-47	postive
AF001548.1	ACTA2	0.651232	6.01e-38	postive
AP003071.4	ACTG2	0.711781	4.27e-48	postive
AF001548.1	ACTG2	0.665847	3.52e-40	postive
AP003071.4	ACTN1	0.71756	3.34e-49	postive
AF001548.1	ACTN1	0.691387	2.13e-44	postive
AP003071.4	AKT3	0.613965	8.86e-33	postive
AP003071.4	ALDH1B1	0.614826	6.85e-33	postive
AP003071.4	AOC3	0.656763	8.88e-39	postive
AF001548.1	AOC3	0.60912	3.71e-32	postive
AP003071.4	ARHGEF25	0.640793	1.99e-36	postive
AP003071.4	ATP2B4	0.740072	8.56e-54	postive
AF001548.1	ATP2B4	0.726979	4.56e-51	postive
LBX2-AS1	C2orf68	0.611059	2.1e-32	postive
AP003071.4	CACNA1H	0.670079	7.53e-41	postive
AF001548.1	CACNA1H	0.637798	5.29e-36	postive
AP003071.4	CALD1	0.740151	8.24e-54	postive
AF001548.1	CALD1	0.690004	3.7e-44	postive
AP003071.4	CAP2	0.657646	6.52e-39	postive
AF001548.1	CAP2	0.6345	1.54e-35	postive
AP003071.4	CAV1	0.637891	5.14e-36	postive
AP003071.4	CAVIN1	0.639243	3.31e-36	postive
AP003071.4	CBX7	0.640103	2.49e-36	postive
AF001548.1	CBX7	0.626819	1.75e-34	postive
AP003071.4	CCDC69	0.636185	8.93e-36	postive
AF001548.1	CCDC69	0.607085	6.72e-32	postive
AL133346.1	CCN2	0.653813	2.47e-38	postive
AP003071.4	CDC42EP3	0.634651	1.46e-35	postive
AP003071.4	CFL2	0.775182	5.41e-62	postive
AF001548.1	CFL2	0.755293	3.54e-57	postive
LINC01082	CLEC3B	0.623477	4.94e-34	postive
AP003071.4	CLIC4	0.648126	1.73e-37	postive
AF001548.1	CLIC4	0.602589	2.46e-31	postive
AP003071.4	CLIP3	0.702742	2.03e-46	postive
AF001548.1	CLIP3	0.653731	2.55e-38	postive
AP003071.4	CLMP	0.616655	3.95e-33	postive
AC092718.3	CMC2	0.70497	7.96e-47	postive
AP003071.4	CNN1	0.71853	2.16e-49	postive
AF001548.1	CNN1	0.670335	6.86e-41	postive
AP003071.4	CNTNAP1	0.619352	1.75e-33	postive
AP003071.4	COX7A1	0.609326	3.49e-32	postive
AP003071.4	CPED1	0.683091	5.57e-43	postive
AF001548.1	CPED1	0.647466	2.16e-37	postive
AP003071.4	CPXM2	0.667424	1.99e-40	postive
AF001548.1	CPXM2	0.623043	5.65e-34	postive
AP003071.4	CRYAB	0.62771	1.33e-34	postive
AP003071.4	CSPG4	0.643067	9.39e-37	postive
AF001548.1	CSPG4	0.624556	3.54e-34	postive
AP003071.4	CSRP1	0.825586	8.79e-77	postive
AF001548.1	CSRP1	0.792254	1.54e-66	postive
AP003071.4	DAAM2	0.625248	2.86e-34	postive
AP003071.4	DACT3	0.694866	5.24e-45	postive
AF001548.1	DACT3	0.642613	1.09e-36	postive
AP003071.4	DDR2	0.624009	4.19e-34	postive
AP003071.4	DES	0.610384	2.56e-32	postive
AP003071.4	DIXDC1	0.764532	2.35e-59	postive
AF001548.1	DIXDC1	0.729721	1.26e-51	postive
AP003071.4	DMPK	0.730375	9.27e-52	postive
AF001548.1	DMPK	0.715849	7.15e-49	postive
AP003071.4	DNAJB5	0.77622	2.94e-62	postive
AF001548.1	DNAJB5	0.738978	1.47e-53	postive
AP003071.4	DPYSL3	0.63582	1.01e-35	postive
AP003071.4	DSTN	0.668741	1.23e-40	postive
AF001548.1	DSTN	0.669716	8.61e-41	postive
AP003071.4	DUSP3	0.604468	1.43e-31	postive
AF001548.1	DUSP3	0.604248	1.53e-31	postive
AP003071.4	EML1	0.66264	1.12e-39	postive
AF001548.1	EML1	0.611467	1.86e-32	postive
AP003071.4	FAXDC2	0.604445	1.44e-31	postive
AP003071.4	FBXO32	0.62862	9.96e-35	postive
AF001548.1	FBXO32	0.605132	1.18e-31	postive
AP003071.4	FERMT2	0.707169	3.12e-47	postive
AF001548.1	FERMT2	0.655807	1.24e-38	postive
AP003071.4	FHL1	0.724381	1.52e-50	postive
AF001548.1	FHL1	0.686434	1.52e-43	postive
AP003071.4	FILIP1L	0.629925	6.6e-35	postive
AP003071.4	FLNA	0.72507	1.1e-50	postive
AF001548.1	FLNA	0.698062	1.42e-45	postive
AP003071.4	FLNC	0.705463	6.46e-47	postive
AF001548.1	FLNC	0.667075	2.26e-40	postive
AP003071.4	FOXF1	0.638439	4.3e-36	postive
AP003071.4	FOXN3	0.600838	4.06e-31	postive
AP003071.4	FYCO1	0.653114	3.15e-38	postive
AF001548.1	FYCO1	0.654804	1.76e-38	postive
AF001548.1	GYG1	0.605759	9.88e-32	postive
LINC02195	GZMB	0.657983	5.8e-39	postive
AP003071.4	HSPB6	0.672412	3.18e-41	postive
AF001548.1	HSPB6	0.625127	2.97e-34	postive
AP003071.4	HSPB7	0.660164	2.69e-39	postive
AF001548.1	HSPB7	0.610055	2.82e-32	postive
AP003071.4	HSPB8	0.678944	2.74e-42	postive
AF001548.1	HSPB8	0.644708	5.44e-37	postive
LINC02195	IDO1	0.608978	3.87e-32	postive
AP003071.4	ILK	0.662177	1.32e-39	postive
AF001548.1	ILK	0.635341	1.17e-35	postive
AP003071.4	INAFM2	0.71863	2.07e-49	postive
AF001548.1	INAFM2	0.704082	1.16e-46	postive
AP003071.4	INPP5A	0.600002	5.15e-31	postive
AP003071.4	IRAG1	0.687072	1.18e-43	postive
AF001548.1	IRAG1	0.636329	8.52e-36	postive
AP003071.4	ITGA1	0.636286	8.65e-36	postive
AF001548.1	ITGA1	0.618064	2.58e-33	postive
AP003071.4	ITGA7	0.709718	1.05e-47	postive
AF001548.1	ITGA7	0.681068	1.22e-42	postive
AP003071.4	ITGA9	0.609006	3.83e-32	postive
LINC02195	ITGAE	0.645035	4.87e-37	postive
AP003071.4	ITPKB	0.669343	9.87e-41	postive
AF001548.1	ITPKB	0.630224	6.01e-35	postive
AP003071.4	JAM2	0.617718	2.87e-33	postive
AP003071.4	JAM3	0.653721	2.55e-38	postive
AP003071.4	KANK2	0.742996	2e-54	postive
AF001548.1	KANK2	0.706777	3.69e-47	postive
AP003071.4	KCNMB1	0.718497	2.2e-49	postive
AF001548.1	KCNMB1	0.676338	7.34e-42	postive
AP003071.4	KCTD10	0.648393	1.58e-37	postive
AP003071.4	LAYN	0.662946	1e-39	postive
AF001548.1	LAYN	0.602592	2.46e-31	postive
AP003071.4	LIMS2	0.724111	1.72e-50	postive
AF001548.1	LIMS2	0.669488	9.36e-41	postive
AP003071.4	LMOD1	0.700866	4.45e-46	postive
AF001548.1	LMOD1	0.664257	6.25e-40	postive
AP003071.4	LPP	0.744016	1.2e-54	postive
AF001548.1	LPP	0.730787	7.63e-52	postive
AP003071.4	MAP1A	0.644224	6.39e-37	postive
AP003071.4	MAP1B	0.685646	2.06e-43	postive
AF001548.1	MAP1B	0.645001	4.93e-37	postive
AP003071.4	MAP3K20	0.676382	7.22e-42	postive
AF001548.1	MAP3K20	0.662821	1.05e-39	postive
AP003071.4	MCAM	0.621969	7.86e-34	postive
AP003071.4	MEIS1	0.612091	1.55e-32	postive
AP003071.4	MRGPRF	0.714741	1.17e-48	postive
AF001548.1	MRGPRF	0.634866	1.37e-35	postive
AP003071.4	MSRB3	0.703785	1.31e-46	postive
AF001548.1	MSRB3	0.649867	9.57e-38	postive
AP003071.4	MXRA7	0.617705	2.88e-33	postive
AP003071.4	MYH11	0.688789	5.99e-44	postive
AF001548.1	MYH11	0.662067	1.37e-39	postive
AP003071.4	MYL9	0.711894	4.07e-48	postive
AF001548.1	MYL9	0.668766	1.22e-40	postive
AP003071.4	MYLK	0.756395	1.97e-57	postive
AF001548.1	MYLK	0.71992	1.16e-49	postive
AP003071.4	NACC2	0.678813	2.88e-42	postive
AF001548.1	NACC2	0.669287	1.01e-40	postive
AP003071.4	NCS1	0.622593	6.49e-34	postive
AP003071.4	NEXN	0.713157	2.34e-48	postive
AF001548.1	NEXN	0.656708	9.06e-39	postive
AP003071.4	NIBAN1	0.656034	1.15e-38	postive
AF001548.1	NIBAN1	0.647458	2.16e-37	postive
AP003071.4	NRP2	0.601852	3.04e-31	postive
AP003071.4	PALLD	0.710416	7.73e-48	postive
AF001548.1	PALLD	0.678131	3.73e-42	postive
AP003071.4	PARVA	0.73162	5.14e-52	postive
AF001548.1	PARVA	0.689671	4.22e-44	postive
AP003071.4	PBX3	0.660028	2.82e-39	postive
AF001548.1	PBX3	0.622248	7.22e-34	postive
AP003071.4	PDLIM3	0.658359	5.08e-39	postive
AP003071.4	PDLIM7	0.645868	3.69e-37	postive
AP003071.4	PGM5	0.69065	2.86e-44	postive
AF001548.1	PGM5	0.656211	1.08e-38	postive
AP003071.4	PIP5K1C	0.651863	4.84e-38	postive
AF001548.1	PIP5K1C	0.63423	1.68e-35	postive
AP003071.4	PKD1	0.61328	1.09e-32	postive
AP003071.4	PKD2	0.642059	1.31e-36	postive
AP003071.4	PLEKHO1	0.600713	4.2e-31	postive
AP003071.4	PLN	0.658753	4.42e-39	postive
AF001548.1	PLN	0.630398	5.69e-35	postive
AP003071.4	PPP1R12A	0.634437	1.57e-35	postive
AF001548.1	PPP1R12A	0.637402	6.02e-36	postive
AP003071.4	PPP1R12B	0.767592	4.25e-60	postive
AF001548.1	PPP1R12B	0.749145	8.81e-56	postive
AP003071.4	PPP1R12C	0.648231	1.67e-37	postive
AF001548.1	PPP1R12C	0.64843	1.56e-37	postive
AP003071.4	PPP1R14A	0.615561	5.49e-33	postive
AP003071.4	PRKG1	0.668818	1.2e-40	postive
AF001548.1	PRKG1	0.618961	1.97e-33	postive
AP003071.4	PRUNE2	0.662857	1.03e-39	postive
AF001548.1	PRUNE2	0.631635	3.84e-35	postive
AP003071.4	RAB23	0.724166	1.67e-50	postive
AF001548.1	RAB23	0.692215	1.53e-44	postive
AP003071.4	RBFOX2	0.608294	4.72e-32	postive
AP003071.4	RBPMS	0.633745	1.96e-35	postive
AP003071.4	RBPMS2	0.684982	2.67e-43	postive
AF001548.1	RBPMS2	0.654077	2.26e-38	postive
AP003071.4	RERG	0.602683	2.4e-31	postive
AP003071.4	RGMA	0.633417	2.18e-35	postive
AP003071.4	RGMB	0.633494	2.12e-35	postive
AP003071.4	RHOJ	0.611116	2.06e-32	postive
AP003071.4	SAMD4A	0.630139	6.17e-35	postive
AP003071.4	SLMAP	0.686734	1.35e-43	postive
AF001548.1	SLMAP	0.694946	5.08e-45	postive
AP003071.4	SMTN	0.774612	7.56e-62	postive
AF001548.1	SMTN	0.751046	3.29e-56	postive
AP003071.4	SORBS1	0.696036	3.26e-45	postive
AF001548.1	SORBS1	0.67928	2.41e-42	postive
AP003071.4	SPARCL1	0.710411	7.75e-48	postive
AF001548.1	SPARCL1	0.655643	1.31e-38	postive
AP003071.4	SSC5D	0.625341	2.78e-34	postive
AP003071.4	SVIL	0.725954	7.33e-51	postive
AF001548.1	SVIL	0.711948	3.97e-48	postive
AP003071.4	SYNM	0.71964	1.31e-49	postive
AF001548.1	SYNM	0.71031	8.1e-48	postive
AP003071.4	SYNPO2	0.714186	1.49e-48	postive
AF001548.1	SYNPO2	0.68725	1.1e-43	postive
AP003071.4	TAGLN	0.693887	7.79e-45	postive
AF001548.1	TAGLN	0.638217	4.62e-36	postive
AP003071.4	TGFB1I1	0.712172	3.6e-48	postive
AF001548.1	TGFB1I1	0.646944	2.57e-37	postive
AP003071.4	TLN1	0.651332	5.8e-38	postive
AF001548.1	TLN1	0.642924	9.84e-37	postive
AP003071.4	TMEM245	0.624257	3.88e-34	postive
AF001548.1	TMEM245	0.622663	6.35e-34	postive
AP003071.4	TMEM47	0.603321	2e-31	postive
AP003071.4	TNC	0.62693	1.69e-34	postive
AP003071.4	TNS1	0.707387	2.85e-47	postive
AF001548.1	TNS1	0.67142	4.6e-41	postive
AP003071.4	TPM1	0.780991	1.71e-63	postive
AF001548.1	TPM1	0.761877	1.02e-58	postive
AP003071.4	TPM2	0.723928	1.87e-50	postive
AF001548.1	TPM2	0.683594	4.59e-43	postive
AP003071.4	TSHZ3	0.615585	5.45e-33	postive
AP003071.4	TUBA1A	0.638307	4.49e-36	postive
AP003071.4	VCL	0.638006	4.95e-36	postive
AF001548.1	VCL	0.622231	7.25e-34	postive
LINC02195	WARS1	0.627635	1.36e-34	postive
AP003071.4	ZCCHC24	0.649334	1.15e-37	postive
AP003071.4	ZEB1	0.678078	3.8e-42	postive
AF001548.1	ZEB1	0.62797	1.22e-34	postive
AP003071.4	ZNF25	0.610154	2.74e-32	postive
AP003071.4	ASF1B	-0.678712	2.99e-42	negative
AF001548.1	ASF1B	-0.64379	7.38e-37	negative
AP003071.4	AURKA	-0.634565	1.51e-35	negative
AP003071.4	BIRC5	-0.645217	4.59e-37	negative
AF001548.1	BIRC5	-0.619773	1.54e-33	negative
AP003071.4	BUB1	-0.634114	1.74e-35	negative
AP003071.4	BUB1B	-0.610591	2.41e-32	negative
AP003071.4	CCNA2	-0.609617	3.21e-32	negative
AP003071.4	CCNB1	-0.629428	7.72e-35	negative
AF001548.1	CCNB1	-0.600547	4.41e-31	negative
AP003071.4	CDC20	-0.620443	1.25e-33	negative
AP003071.4	CDC25C	-0.614208	8.24e-33	negative
AP003071.4	CDC45	-0.627994	1.21e-34	negative
AP003071.4	CDCA5	-0.623772	4.51e-34	negative
AP003071.4	CDCA8	-0.695788	3.6e-45	negative
AF001548.1	CDCA8	-0.646523	2.96e-37	negative
AP003071.4	CDK1	-0.622712	6.26e-34	negative
AP003071.4	CENPA	-0.644274	6.28e-37	negative
AF001548.1	CENPA	-0.600724	4.19e-31	negative
AP003071.4	CKAP2L	-0.602459	2.55e-31	negative
AP003071.4	DLGAP5	-0.62664	1.85e-34	negative
AP003071.4	E2F8	-0.605444	1.08e-31	negative
AP003071.4	ESPL1	-0.600661	4.27e-31	negative
AP003071.4	EXO1	-0.609712	3.12e-32	negative
AP003071.4	GTSE1	-0.600941	3.94e-31	negative
AP003071.4	HJURP	-0.651237	6e-38	negative
AP003071.4	KDF1	-0.617707	2.88e-33	negative
AF001548.1	KDF1	-0.612768	1.26e-32	negative
AP003071.4	KIF11	-0.607535	5.89e-32	negative
AP003071.4	KIF18B	-0.607769	5.51e-32	negative
AP003071.4	KIF2C	-0.648991	1.29e-37	negative
AP003071.4	KIF4A	-0.617639	2.94e-33	negative
AP003071.4	KIFC1	-0.600487	4.48e-31	negative
AP003071.4	MELK	-0.632903	2.56e-35	negative
AP003071.4	NCAPG	-0.645602	4.03e-37	negative
AF001548.1	NCAPG	-0.607049	6.79e-32	negative
AP003071.4	NCAPH	-0.653686	2.58e-38	negative
AF001548.1	NCAPH	-0.605537	1.05e-31	negative
AP003071.4	NUSAP1	-0.633212	2.32e-35	negative
AP003071.4	PCLAF	-0.60337	1.97e-31	negative
AP003071.4	PLK1	-0.625121	2.97e-34	negative
AP003071.4	PTTG1	-0.604134	1.58e-31	negative
AP003071.4	RRM2	-0.634487	1.54e-35	negative
AF001548.1	RRM2	-0.610397	2.55e-32	negative
AP003071.4	SLC25A10	-0.601805	3.08e-31	negative
AP003071.4	SPAG5	-0.621303	9.64e-34	negative
AP003071.4	SPC25	-0.608593	4.33e-32	negative
AP003071.4	SPINT1	-0.618468	2.29e-33	negative
AF001548.1	SPINT1	-0.602	2.91e-31	negative
AP003071.4	STXBP2	-0.618259	2.44e-33	negative
AF001548.1	STXBP2	-0.611969	1.6e-32	negative
AP003071.4	TPM3	-0.603947	1.67e-31	negative
AF001548.1	TPM3	-0.61159	1.79e-32	negative
AP003071.4	TPX2	-0.624897	3.19e-34	negative
AP003071.4	TRAF4	-0.637625	5.6e-36	negative
AF001548.1	TRAF4	-0.62511	2.98e-34	negative
AP003071.4	TROAP	-0.633845	1.9e-35	negative
AP003071.4	UBE2C	-0.612179	1.51e-32	negative
AP003071.4	UBE2T	-0.609593	3.23e-32	negative
AP003071.4	ZWINT	-0.650483	7.75e-38	negative
AF001548.1	ZWINT	-0.610072	2.8e-32	negative
