# Supplementary material for: A novel immune-related lncRNA pair signature for prognostic prediction and immune response evaluation in gastric cancer: a bioinformatics and biological validation study
Source: Cancer Cell Int. 2022 Feb 10;22:69. doi: 10.1186/s12935-022-02493-2 (PMC8832759; doi:10.1186/s12935-022-02493-2)
Supplement: Supplementary file 6 — Additional file 6: Table S4. The comparison of our IRLPs signature with other immune-related gene/lncRNA models in GC. [file 12935_2022_2493_MOESM6_ESM.xlsx]

## Sheet: Sheet1
Table S4. The comparison of our IRLPs signature with other immune-related gene/lncRNA models in GC.
ID	Signature type	Authors	Year	Data source	Model algorithm	Gene signature	5-year AUC	PMID
1	LncRNA	Wang et al.	2021	TCGA	LASSO	19-IRLncRNAs	0.707	33295609
2	Gene pairs	Zhao et al.	2020	TCGA, GSE84437 and GSE15459	LASSO	14-IRGPs	Unknown	32519178
3	Gene pairs	Huo et al.	2021	TCGA, GSE84437, GSE62254, GSE15459 and GSE26901	LASSO	TP53-altered 11-IRGPs	0.823	33926488
4	Gene	Xu et al.	2021	TCGA	Univariate and multivariate Cox regression	7-IRGs	0.745	33602220
5	Gene	Zhang et al.	2021	TCGA	Random survival forest	4-IRGs	0.933	33661721
6	Gene	Huo et al.	2021	GEO	LASSO	9-IRGs	0.734	34007851
7	Gene	Wu et al.	2020	TCGA and GSE84437	Multivariate stepwise Cox regression	7-IRGs	0.893	33112406
8	Gene	Li et al.	2020	TCGA	Univariate and multivariate Cox regression	7-IRGs	0.794	32857339
9	Gene	Qiu et al.	2020	TCGA	Multivariate Cox regression	10-IRGs	0.761	32879664
10	LncRNA pairs	Our study	2021	TCGA	repeated LASSO	18-IRLPs	0.77	None
